# Supplementary material for: Microvalve with Trapezoid-Shaped Cross-Section for Deep Microchannels
Source: Micromachines (Basel). 2021 Nov 15;12(11):1403. doi: 10.3390/mi12111403 (PMC8622413; doi:10.3390/mi12111403)
Supplement: Supplementary file 1 [file micromachines-12-01403-s001.zip]

Archive with 4 entries (4 files):
- Figure S1.JPG.jpg
- VideoS1.mp4
- VideoS2.mp4
- VideoS3.mp4
